# Supplementary material for: An unknown component of a selective and mild oxidant: structure and oxidative ability of a double salt-type complex having κ1O-coordinated permanganate anions and three- and four-fold coordinated silver cations
Source: RSC Adv. 2019 Sep 9;9(49):28387–98. doi: 10.1039/c9ra03230d (PMC9071043; doi:10.1039/c9ra03230d)
Supplement: RA-009-C9RA03230D-s002 [file RA-009-C9RA03230D-s002.cif]

# Electronic Supplementary Material (ESI) for RSC Advances.
# This journal is © The Royal Society of Chemistry 2019

####################################################################### 
# 
# This file contains crystal structure data downloaded from the 
# Cambridge Structural Database (CSD) hosted by the Cambridge 
# Crystallographic Data Centre (CCDC).
# 
# Full information about CCDC data access policies and citation 
# guidelines are available at http://www.ccdc.cam.ac.uk/access/V1 
# 
# Audit and citation data items may have been added by the CCDC. 
# Please retain this information to preserve the provenance of 
# this file and to allow appropriate attribution of the data. 
# 
#######################################################################

data_shelx
_database_code_depnum_ccdc_archive 'CCDC 1879263'
loop_
_audit_author_name
_audit_author_address
'Petra Bombicz'
;Research Centre for Natural Sciences, Hungarian Academy of Sciences
Hungary
;
_audit_update_record             
;
2019-08-15 deposited with the CCDC.	2019-08-21 downloaded from the CCDC.
;

_audit_creation_method           SHELXL-2014/7
_shelx_SHELXL_version_number     2014/7
_chemical_name_systematic        
'bis(tetrakis(Pyridine)-silver(I)) octakis(bis(pyridine)-silver(i)) decapermanganate'
_chemical_name_common            ?
_chemical_melting_point          ?
_chemical_formula_moiety         
;
4(C10 H10 Ag Mn N2 O4), C20 H20 Ag N4, Mn O4
;
_chemical_formula_sum            'C60 H60 Ag5 Mn5 N12 O20'
_chemical_formula_weight         2083.25

loop_
_atom_type_symbol
_atom_type_description
_atom_type_scat_dispersion_real
_atom_type_scat_dispersion_imag
_atom_type_scat_source
C C 0.0033 0.0016 'International Tables Vol C Tables 4.2.6.8 and 6.1.1.4'
H H 0.0000 0.0000 'International Tables Vol C Tables 4.2.6.8 and 6.1.1.4'
N N 0.0061 0.0033 'International Tables Vol C Tables 4.2.6.8 and 6.1.1.4'
O O 0.0106 0.0060 'International Tables Vol C Tables 4.2.6.8 and 6.1.1.4'
Mn Mn 0.3368 0.7283 'International Tables Vol C Tables 4.2.6.8 and 6.1.1.4'
Ag Ag -0.8971 1.1015 'International Tables Vol C Tables 4.2.6.8 and 6.1.1.4'

_space_group_crystal_system      tetragonal
_space_group_IT_number           82
_space_group_name_H-M_alt        'I -4'
_space_group_name_Hall           'I -4'

_shelx_space_group_comment       
;
The symmetry employed for this shelxl refinement is uniquely defined
by the following loop, which should always be used as a source of
symmetry information in preference to the above space-group names.
They are only intended as comments.
;

loop_
_space_group_symop_operation_xyz
'x, y, z'
'-x, -y, z'
'y, -x, -z'
'-y, x, -z'
'x+1/2, y+1/2, z+1/2'
'-x+1/2, -y+1/2, z+1/2'
'y+1/2, -x+1/2, -z+1/2'
'-y+1/2, x+1/2, -z+1/2'

_cell_length_a                   21.982(3)
_cell_length_b                   21.982(3)
_cell_length_c                   7.5974(2)
_cell_angle_alpha                90
_cell_angle_beta                 90
_cell_angle_gamma                90
_cell_volume                     3671.1(10)
_cell_formula_units_Z            2
_cell_measurement_temperature    293(2)
_cell_measurement_reflns_used    30410
_cell_measurement_theta_min      3.39
_cell_measurement_theta_max      25.285

_exptl_crystal_description       block
_exptl_crystal_colour            black
_exptl_crystal_density_meas      ?
_exptl_crystal_density_method    ?
_exptl_crystal_density_diffrn    1.885
_exptl_crystal_F_000             2048
_exptl_transmission_factor_min   ?
_exptl_transmission_factor_max   ?
_exptl_crystal_size_max          0.25
_exptl_crystal_size_mid          0.25
_exptl_crystal_size_min          0.2
_exptl_absorpt_coefficient_mu    2.207
_shelx_estimated_absorpt_T_min   ?
_shelx_estimated_absorpt_T_max   ?
_exptl_absorpt_correction_type   numerical
_exptl_absorpt_correction_T_min  0.8567
_exptl_absorpt_correction_T_max  0.9965
_exptl_absorpt_process_details   
;
 T.Higashi, Numerical Absorption Correction, NUMABS, 2002
;
_diffrn_ambient_temperature      293(2)
_diffrn_radiation_wavelength     0.71073
_diffrn_radiation_type           MoK\a
_diffrn_radiation_source         'Sealed Tube'
_diffrn_source_power             2.0000
_diffrn_source_voltage           50.0000
_diffrn_source_current           40.0000
_diffrn_radiation_monochromator  'Graphite Monochromator'
_diffrn_radiation_detector       RX
_diffrn_measurement_device_type  RAXIS-RAPIDII
_diffrn_detector_area_resol_mean 10.0000
_diffrn_measurement_method       dtprofit.ref
_diffrn_reflns_number            35359
_diffrn_reflns_av_unetI/netI     0.0244
_diffrn_reflns_av_R_equivalents  0.0489
_diffrn_reflns_limit_h_min       -25
_diffrn_reflns_limit_h_max       26
_diffrn_reflns_limit_k_min       -26
_diffrn_reflns_limit_k_max       26
_diffrn_reflns_limit_l_min       -9
_diffrn_reflns_limit_l_max       9
_diffrn_reflns_theta_min         3.389
_diffrn_reflns_theta_max         25.284
_diffrn_reflns_theta_full        25.242
_diffrn_measured_fraction_theta_max 0.997
_diffrn_measured_fraction_theta_full 0.997
_diffrn_reflns_Laue_measured_fraction_max 0.997
_diffrn_reflns_Laue_measured_fraction_full 0.997
_diffrn_reflns_point_group_measured_fraction_max 0.998
_diffrn_reflns_point_group_measured_fraction_full 0.998
_reflns_number_total             3325
_reflns_number_gt                3004
_reflns_threshold_expression     'I > 2\s(I)'
_reflns_Friedel_coverage         0.847
_reflns_Friedel_fraction_max     0.999
_reflns_Friedel_fraction_full    0.999

_reflns_special_details          
;
 Reflections were merged by SHELXL according to the crystal
 class for the calculation of statistics and refinement.
 
 _reflns_Friedel_fraction is defined as the number of unique
 Friedel pairs measured divided by the number that would be
 possible theoretically, ignoring centric projections and
 systematic absences.
;

_computing_data_collection       'CrystalClear (Rigaku/MSC Inc., 2005)'
_computing_cell_refinement       'CrystalClear (Rigaku/MSC Inc., 2005)'
_computing_data_reduction        'CrystalClear (Rigaku/MSC Inc., 2005)'
_computing_structure_solution    SHELXS
_computing_structure_refinement  'SHELXL-2014/7 (Sheldrick, 2014)'
_computing_molecular_graphics    
'Mercury(Macrae etal JApplCryst,39,453-457,2006)'
_computing_publication_material  'Platon (A.L. Spek, ActaCryst.2009,D65,148)'
_refine_special_details          ?
_refine_ls_structure_factor_coef Fsqd
_refine_ls_matrix_type           full
_refine_ls_weighting_scheme      calc
_refine_ls_weighting_details     
'w=1/[\s^2^(Fo^2^)+(0.0320P)^2^+2.9338P] where P=(Fo^2^+2Fc^2^)/3'
_atom_sites_solution_primary     difmap
_atom_sites_solution_secondary   difmap
_atom_sites_solution_hydrogens   difmap
_refine_ls_hydrogen_treatment    constr
_refine_ls_extinction_method     none
_refine_ls_extinction_coef       .
_refine_ls_abs_structure_details 
;
 Flack x determined using 1161 quotients [(I+)-(I-)]/[(I+)+(I-)]
 (Parsons, Flack and Wagner, Acta Cryst. B69 (2013) 249-259).
;
_refine_ls_abs_structure_Flack   0.010(10)
_chemical_absolute_configuration ?
_refine_ls_number_reflns         3325
_refine_ls_number_parameters     230
_refine_ls_number_restraints     0
_refine_ls_R_factor_all          0.0441
_refine_ls_R_factor_gt           0.0367
_refine_ls_wR_factor_ref         0.0675
_refine_ls_wR_factor_gt          0.0655
_refine_ls_goodness_of_fit_ref   1.080
_refine_ls_restrained_S_all      1.080
_refine_ls_shift/su_max          0.000
_refine_ls_shift/su_mean         0.000

loop_
_atom_site_label
_atom_site_type_symbol
_atom_site_fract_x
_atom_site_fract_y
_atom_site_fract_z
_atom_site_U_iso_or_equiv
_atom_site_adp_type
_atom_site_occupancy
_atom_site_site_symmetry_order
_atom_site_calc_flag
_atom_site_refinement_flags_posn
_atom_site_refinement_flags_adp
_atom_site_refinement_flags_occupancy
_atom_site_disorder_assembly
_atom_site_disorder_group
Ag2 Ag 1.0000 0.0000 0.5000 0.1009(5) Uani 1 4 d S T P . .
Mn2 Mn 1.0000 0.5000 -0.2500 0.0536(6) Uani 1 4 d S T P . .
Mn1 Mn 0.83450(5) 0.20112(5) 0.65373(15) 0.0592(3) Uani 1 1 d . . . . .
O1 O 0.8713(4) 0.2548(4) 0.7470(13) 0.165(5) Uani 1 1 d . . . . .
Ag1 Ag 0.80657(2) 0.21308(2) 0.18350(8) 0.06011(17) Uani 1 1 d . . . . .
N1 N 0.8617(2) 0.2945(2) 0.1838(8) 0.0504(13) Uani 1 1 d . . . . .
N11 N 0.7599(2) 0.1266(2) 0.1921(9) 0.0527(13) Uani 1 1 d . . . . .
O4 O 0.7841(2) 0.2319(3) 0.5317(7) 0.0722(15) Uani 1 1 d . . . . .
C14 C 0.6990(4) 0.0171(4) 0.2064(15) 0.079(3) Uani 1 1 d . . . . .
H14 H 0.6777 -0.0194 0.2125 0.095 Uiso 1 1 calc R U . . .
C2 C 0.9066(3) 0.3032(4) 0.2982(12) 0.0636(19) Uani 1 1 d . . . . .
H2 H 0.9132 0.2740 0.3847 0.076 Uiso 1 1 calc R U . . .
C6 C 0.8533(3) 0.3375(3) 0.0607(11) 0.061(2) Uani 1 1 d . . . . .
H6 H 0.8217 0.3328 -0.0192 0.073 Uiso 1 1 calc R U . . .
C12 C 0.7789(4) 0.0807(3) 0.2954(12) 0.064(2) Uani 1 1 d . . . . .
H12 H 0.8133 0.0868 0.3643 0.077 Uiso 1 1 calc R U . . .
C16 C 0.7102(3) 0.1167(3) 0.0959(11) 0.060(2) Uani 1 1 d . . . . .
H16 H 0.6960 0.1478 0.0237 0.072 Uiso 1 1 calc R U . . .
C3 C 0.9438(4) 0.3538(4) 0.2941(13) 0.071(2) Uani 1 1 d . . . . .
H3 H 0.9742 0.3590 0.3778 0.085 Uiso 1 1 calc R U . . .
C13 C 0.7502(4) 0.0253(3) 0.3045(13) 0.072(2) Uani 1 1 d . . . . .
H13 H 0.7653 -0.0056 0.3755 0.086 Uiso 1 1 calc R U . . .
C15 C 0.6791(4) 0.0629(4) 0.0985(13) 0.074(2) Uani 1 1 d . . . . .
H15 H 0.6450 0.0575 0.0281 0.089 Uiso 1 1 calc R U . . .
C4 C 0.9350(4) 0.3962(3) 0.1643(15) 0.072(2) Uani 1 1 d . . . . .
H4 H 0.9601 0.4301 0.1568 0.086 Uiso 1 1 calc R U . . .
O5 O 1.0223(3) 0.5550(3) -0.3649(12) 0.119(3) Uani 1 1 d . . . . .
C5 C 0.8897(4) 0.3882(4) 0.0482(12) 0.069(2) Uani 1 1 d . . . . .
H5 H 0.8830 0.4167 -0.0401 0.083 Uiso 1 1 calc R U . . .
N21 N 0.9228(3) -0.0152(3) 0.7004(10) 0.0638(16) Uani 1 1 d . . . . .
C22 C 0.9272(4) -0.0598(4) 0.8175(15) 0.078(2) Uani 1 1 d . . . . .
H22 H 0.9633 -0.0817 0.8205 0.094 Uiso 1 1 calc R U . . .
C26 C 0.8716(4) 0.0169(4) 0.7044(14) 0.076(2) Uani 1 1 d . . . . .
H26 H 0.8671 0.0493 0.6267 0.091 Uiso 1 1 calc R U . . .
C24 C 0.8308(5) -0.0433(5) 0.9331(14) 0.085(3) Uani 1 1 d . . . . .
H24 H 0.7994 -0.0535 1.0100 0.102 Uiso 1 1 calc R U . . .
C23 C 0.8831(5) -0.0757(4) 0.9328(13) 0.083(3) Uani 1 1 d . . . . .
H23 H 0.8887 -0.1080 1.0101 0.100 Uiso 1 1 calc R U . . .
C25 C 0.8244(4) 0.0039(4) 0.8203(18) 0.091(3) Uani 1 1 d . . . . .
H25 H 0.7892 0.0272 0.8203 0.110 Uiso 1 1 calc R U . . .
O3 O 0.8812(3) 0.1650(3) 0.5361(9) 0.0880(19) Uani 1 1 d . . . . .
O2 O 0.8039(4) 0.1586(5) 0.7893(15) 0.187(5) Uani 1 1 d . . . . .

loop_
_atom_site_aniso_label
_atom_site_aniso_U_11
_atom_site_aniso_U_22
_atom_site_aniso_U_33
_atom_site_aniso_U_23
_atom_site_aniso_U_13
_atom_site_aniso_U_12
Ag2 0.1188(8) 0.1188(8) 0.0650(9) 0.000 0.000 0.000
Mn2 0.0508(7) 0.0508(7) 0.0594(15) 0.000 0.000 0.000
Mn1 0.0631(7) 0.0717(7) 0.0428(6) 0.0011(6) 0.0012(5) 0.0211(5)
O1 0.132(6) 0.189(8) 0.173(10) -0.119(8) -0.075(6) 0.047(6)
Ag1 0.0640(3) 0.0547(3) 0.0616(3) 0.0031(3) -0.0051(3) -0.0148(3)
N1 0.052(3) 0.053(3) 0.046(3) 0.007(3) -0.001(3) -0.005(2)
N11 0.055(3) 0.052(3) 0.051(4) -0.005(3) -0.005(3) -0.005(2)
O4 0.069(3) 0.091(4) 0.056(4) 0.009(3) -0.002(3) 0.015(3)
C14 0.083(6) 0.060(5) 0.094(7) 0.000(5) 0.012(6) -0.022(4)
C2 0.058(4) 0.079(5) 0.053(5) 0.017(4) -0.004(4) -0.009(4)
C6 0.066(4) 0.053(5) 0.063(5) 0.000(4) -0.011(4) -0.001(4)
C12 0.072(5) 0.066(5) 0.055(5) 0.001(4) -0.010(4) -0.006(4)
C16 0.056(4) 0.057(5) 0.068(5) -0.011(4) -0.008(4) 0.005(3)
C3 0.063(5) 0.084(6) 0.066(6) -0.011(5) -0.013(4) -0.017(4)
C13 0.091(6) 0.056(4) 0.068(6) 0.009(4) 0.007(5) -0.009(4)
C15 0.055(4) 0.069(6) 0.097(7) -0.022(5) -0.003(4) -0.013(4)
C4 0.072(5) 0.056(4) 0.088(7) 0.001(5) 0.014(5) -0.012(4)
O5 0.083(4) 0.119(5) 0.156(8) 0.076(6) 0.016(4) 0.001(4)
C5 0.078(5) 0.051(5) 0.077(6) 0.013(4) -0.003(5) -0.002(4)
N21 0.071(4) 0.062(4) 0.058(4) 0.003(4) -0.008(3) 0.003(3)
C22 0.083(6) 0.065(5) 0.088(6) 0.014(5) -0.021(6) 0.011(4)
C26 0.086(6) 0.061(5) 0.080(6) 0.012(5) -0.017(6) 0.006(4)
C24 0.092(7) 0.083(6) 0.081(7) -0.014(6) 0.013(5) -0.020(6)
C23 0.109(8) 0.077(6) 0.065(6) 0.011(5) -0.015(6) -0.015(6)
C25 0.073(6) 0.081(6) 0.120(9) -0.012(7) -0.012(7) 0.010(5)
O3 0.077(4) 0.078(4) 0.109(5) -0.012(4) 0.028(4) 0.013(3)
O2 0.147(7) 0.227(10) 0.188(10) 0.145(9) 0.103(7) 0.093(7)

_geom_special_details            
;
 All esds (except the esd in the dihedral angle between two l.s. planes)
 are estimated using the full covariance matrix.  The cell esds are taken
 into account individually in the estimation of esds in distances, angles
 and torsion angles; correlations between esds in cell parameters are only
 used when they are defined by crystal symmetry.  An approximate (isotropic)
 treatment of cell esds is used for estimating esds involving l.s. planes.
;

loop_
_geom_bond_atom_site_label_1
_geom_bond_atom_site_label_2
_geom_bond_distance
_geom_bond_site_symmetry_2
_geom_bond_publ_flag
Ag2 N21 2.305(7) 2_755 ?
Ag2 N21 2.305(7) 4_646 ?
Ag2 N21 2.305(7) . ?
Ag2 N21 2.305(7) 3_666 ?
Mn2 O5 1.570(6) 2_765 ?
Mn2 O5 1.570(6) 7_564 ?
Mn2 O5 1.570(6) 8_644 ?
Mn2 O5 1.570(6) . ?
Mn1 O2 1.545(8) . ?
Mn1 O3 1.576(6) . ?
Mn1 O1 1.596(8) . ?
Mn1 O4 1.596(5) . ?
Ag1 N11 2.162(5) . ?
Ag1 N1 2.163(5) . ?
N1 C2 1.328(9) . ?
N1 C6 1.342(9) . ?
N11 C16 1.332(9) . ?
N11 C12 1.344(9) . ?
C14 C13 1.363(13) . ?
C14 C15 1.371(13) . ?
C14 H14 0.9300 . ?
C2 C3 1.381(10) . ?
C2 H2 0.9300 . ?
C6 C5 1.374(11) . ?
C6 H6 0.9300 . ?
C12 C13 1.372(10) . ?
C12 H12 0.9300 . ?
C16 C15 1.364(11) . ?
C16 H16 0.9300 . ?
C3 C4 1.370(13) . ?
C3 H3 0.9300 . ?
C13 H13 0.9300 . ?
C15 H15 0.9300 . ?
C4 C5 1.341(12) . ?
C4 H4 0.9300 . ?
C5 H5 0.9300 . ?
N21 C22 1.326(11) . ?
N21 C26 1.328(10) . ?
C22 C23 1.352(13) . ?
C22 H22 0.9300 . ?
C26 C25 1.390(14) . ?
C26 H26 0.9300 . ?
C24 C23 1.352(13) . ?
C24 C25 1.353(14) . ?
C24 H24 0.9300 . ?
C23 H23 0.9300 . ?
C25 H25 0.9300 . ?

loop_
_geom_angle_atom_site_label_1
_geom_angle_atom_site_label_2
_geom_angle_atom_site_label_3
_geom_angle
_geom_angle_site_symmetry_1
_geom_angle_site_symmetry_3
_geom_angle_publ_flag
N21 Ag2 N21 115.87(18) 2_755 4_646 ?
N21 Ag2 N21 97.3(3) 2_755 . ?
N21 Ag2 N21 115.87(19) 4_646 . ?
N21 Ag2 N21 115.87(19) 2_755 3_666 ?
N21 Ag2 N21 97.3(3) 4_646 3_666 ?
N21 Ag2 N21 115.87(18) . 3_666 ?
O5 Mn2 O5 108.0(3) 2_765 7_564 ?
O5 Mn2 O5 108.0(3) 2_765 8_644 ?
O5 Mn2 O5 112.4(7) 7_564 8_644 ?
O5 Mn2 O5 112.4(7) 2_765 . ?
O5 Mn2 O5 108.0(3) 7_564 . ?
O5 Mn2 O5 108.0(3) 8_644 . ?
O2 Mn1 O3 110.9(4) . . ?
O2 Mn1 O1 111.8(7) . . ?
O3 Mn1 O1 107.1(4) . . ?
O2 Mn1 O4 110.0(4) . . ?
O3 Mn1 O4 109.7(3) . . ?
O1 Mn1 O4 107.2(4) . . ?
N11 Ag1 N1 174.0(2) . . ?
C2 N1 C6 117.2(6) . . ?
C2 N1 Ag1 122.4(5) . . ?
C6 N1 Ag1 120.3(5) . . ?
C16 N11 C12 116.9(6) . . ?
C16 N11 Ag1 121.1(5) . . ?
C12 N11 Ag1 122.0(5) . . ?
C13 C14 C15 119.5(7) . . ?
C13 C14 H14 120.3 . . ?
C15 C14 H14 120.3 . . ?
N1 C2 C3 122.7(7) . . ?
N1 C2 H2 118.6 . . ?
C3 C2 H2 118.6 . . ?
N1 C6 C5 122.6(7) . . ?
N1 C6 H6 118.7 . . ?
C5 C6 H6 118.7 . . ?
N11 C12 C13 123.5(7) . . ?
N11 C12 H12 118.2 . . ?
C13 C12 H12 118.2 . . ?
N11 C16 C15 122.9(8) . . ?
N11 C16 H16 118.5 . . ?
C15 C16 H16 118.5 . . ?
C4 C3 C2 118.7(8) . . ?
C4 C3 H3 120.6 . . ?
C2 C3 H3 120.6 . . ?
C14 C13 C12 118.1(8) . . ?
C14 C13 H13 121.0 . . ?
C12 C13 H13 121.0 . . ?
C16 C15 C14 119.1(8) . . ?
C16 C15 H15 120.5 . . ?
C14 C15 H15 120.5 . . ?
C5 C4 C3 119.3(7) . . ?
C5 C4 H4 120.4 . . ?
C3 C4 H4 120.4 . . ?
C4 C5 C6 119.4(8) . . ?
C4 C5 H5 120.3 . . ?
C6 C5 H5 120.3 . . ?
C22 N21 C26 116.1(8) . . ?
C22 N21 Ag2 119.7(6) . . ?
C26 N21 Ag2 124.2(6) . . ?
N21 C22 C23 124.9(8) . . ?
N21 C22 H22 117.5 . . ?
C23 C22 H22 117.5 . . ?
N21 C26 C25 122.4(8) . . ?
N21 C26 H26 118.8 . . ?
C25 C26 H26 118.8 . . ?
C23 C24 C25 119.3(10) . . ?
C23 C24 H24 120.4 . . ?
C25 C24 H24 120.4 . . ?
C22 C23 C24 118.4(9) . . ?
C22 C23 H23 120.8 . . ?
C24 C23 H23 120.8 . . ?
C24 C25 C26 118.9(9) . . ?
C24 C25 H25 120.6 . . ?
C26 C25 H25 120.6 . . ?

_refine_diff_density_max         0.526
_refine_diff_density_min         -0.324
_refine_diff_density_rms         0.056

_shelx_res_file                  
;

    shelx.res created by SHELXL-2014/7

TITL 4a_
CELL  0.71073  21.9819  21.9819   7.5974   90.000   90.000   90.000
ZERR     8.00   0.0030   0.0030   0.0002    0.000    0.000    0.000
LATT  -2
SYMM  - X, - Y,   Z
SYMM    Y, - X, - Z
SYMM  - Y,   X, - Z
SFAC  C    H    N    O    MN   AG
UNIT  120 120 24 40 10 10
MERG   2
FMAP   2
PLAN   25
ACTA
BOND   $H
L.S.   5
TEMP    20.00
WGHT    0.032000    2.933800
FVAR       0.07643
AG2   6    1.000000    0.000000    0.500000    10.25000    0.11878    0.11878 =
         0.06502    0.00000    0.00000    0.00000
MN2   5    1.000000    0.500000   -0.250000    10.25000    0.05077    0.05077 =
         0.05938    0.00000    0.00000    0.00000
MN1   5    0.834504    0.201121    0.653726    11.00000    0.06305    0.07174 =
         0.04285    0.00112    0.00125    0.02111
O1    4    0.871278    0.254772    0.746962    11.00000    0.13210    0.18873 =
         0.17330   -0.11897   -0.07541    0.04732
AG1   6    0.806566    0.213077    0.183499    11.00000    0.06404    0.05467 =
         0.06161    0.00310   -0.00508   -0.01478
N1    3    0.861744    0.294532    0.183831    11.00000    0.05211    0.05301 =
         0.04613    0.00684   -0.00111   -0.00470
N11   3    0.759886    0.126574    0.192147    11.00000    0.05478    0.05175 =
         0.05148   -0.00508   -0.00455   -0.00514
O4    4    0.784095    0.231935    0.531650    11.00000    0.06933    0.09094 =
         0.05641    0.00903   -0.00232    0.01507
C14   1    0.698998    0.017066    0.206359    11.00000    0.08333    0.05978 =
         0.09415   -0.00025    0.01223   -0.02236
AFIX  43
H14   2    0.677682   -0.019417    0.212513    11.00000   -1.20000
AFIX   0
C2    1    0.906565    0.303205    0.298225    11.00000    0.05831    0.07922 =
         0.05334    0.01692   -0.00401   -0.00907
AFIX  43
H2    2    0.913180    0.274004    0.384709    11.00000   -1.20000
AFIX   0
C6    1    0.853339    0.337516    0.060741    11.00000    0.06636    0.05287 =
         0.06293   -0.00046   -0.01097   -0.00096
AFIX  43
H6    2    0.821656    0.332815   -0.019231    11.00000   -1.20000
AFIX   0
C12   1    0.778878    0.080679    0.295365    11.00000    0.07169    0.06610 =
         0.05484    0.00059   -0.00950   -0.00648
AFIX  43
H12   2    0.813299    0.086780    0.364316    11.00000   -1.20000
AFIX   0
C16   1    0.710190    0.116660    0.095904    11.00000    0.05623    0.05728 =
         0.06756   -0.01055   -0.00818    0.00454
AFIX  43
H16   2    0.696044    0.147759    0.023704    11.00000   -1.20000
AFIX   0
C3    1    0.943762    0.353797    0.294077    11.00000    0.06260    0.08374 =
         0.06574   -0.01122   -0.01263   -0.01709
AFIX  43
H3    2    0.974199    0.359012    0.377751    11.00000   -1.20000
AFIX   0
C13   1    0.750230    0.025341    0.304471    11.00000    0.09106    0.05581 =
         0.06772    0.00890    0.00704   -0.00910
AFIX  43
H13   2    0.765325   -0.005627    0.375523    11.00000   -1.20000
AFIX   0
C15   1    0.679134    0.062945    0.098524    11.00000    0.05522    0.06901 =
         0.09726   -0.02173   -0.00259   -0.01326
AFIX  43
H15   2    0.644952    0.057524    0.028117    11.00000   -1.20000
AFIX   0
C4    1    0.934960    0.396172    0.164280    11.00000    0.07209    0.05560 =
         0.08797    0.00091    0.01402   -0.01243
AFIX  43
H4    2    0.960106    0.430097    0.156767    11.00000   -1.20000
AFIX   0
O5    4    1.022297    0.555040   -0.364928    11.00000    0.08315    0.11870 =
         0.15644    0.07556    0.01636    0.00141
C5    1    0.889690    0.388200    0.048173    11.00000    0.07848    0.05141 =
         0.07742    0.01344   -0.00315   -0.00243
AFIX  43
H5    2    0.882955    0.416729   -0.040093    11.00000   -1.20000
AFIX   0
N21   3    0.922752   -0.015215    0.700444    11.00000    0.07124    0.06226 =
         0.05796    0.00348   -0.00845    0.00269
C22   1    0.927175   -0.059760    0.817517    11.00000    0.08328    0.06450 =
         0.08757    0.01367   -0.02082    0.01106
AFIX  43
H22   2    0.963320   -0.081723    0.820498    11.00000   -1.20000
AFIX   0
C26   1    0.871581    0.016897    0.704368    11.00000    0.08648    0.06120 =
         0.07990    0.01161   -0.01687    0.00555
AFIX  43
H26   2    0.867135    0.049286    0.626670    11.00000   -1.20000
AFIX   0
C24   1    0.830757   -0.043341    0.933131    11.00000    0.09240    0.08276 =
         0.08060   -0.01368    0.01277   -0.02005
AFIX  43
H24   2    0.799434   -0.053460    1.010031    11.00000   -1.20000
AFIX   0
C23   1    0.883108   -0.075650    0.932848    11.00000    0.10870    0.07655 =
         0.06465    0.01102   -0.01451   -0.01461
AFIX  43
H23   2    0.888663   -0.108002    1.010076    11.00000   -1.20000
AFIX   0
C25   1    0.824441    0.003879    0.820300    11.00000    0.07311    0.08095 =
         0.11979   -0.01234   -0.01249    0.00974
AFIX  43
H25   2    0.789155    0.027220    0.820342    11.00000   -1.20000
AFIX   0
O3    4    0.881209    0.165007    0.536080    11.00000    0.07729    0.07817 =
         0.10860   -0.01198    0.02784    0.01263
O2    4    0.803900    0.158573    0.789280    11.00000    0.14674    0.22671 =
         0.18794    0.14528    0.10329    0.09279
HKLF    4

REM  4a_
REM R1 =  0.0367 for    3004 Fo > 4sig(Fo)  and  0.0441 for all    3325 data
REM    230 parameters refined using      0 restraints

END

WGHT      0.0320      2.9339

REM Highest difference peak  0.526,  deepest hole -0.324,  1-sigma level  0.056
Q1    1   0.9982 -0.0322  0.5588  11.00000  0.05    0.53
Q2    1   0.8342  0.2194  0.8127  11.00000  0.05    0.38
Q3    1   0.7830  0.1347  0.6811  11.00000  0.05    0.27
Q4    1   0.8060  0.2186  0.0369  11.00000  0.05    0.24
Q5    1   0.7754  0.2538  0.1806  11.00000  0.05    0.23
Q6    1   0.7012  0.1789  0.0019  11.00000  0.05    0.23
Q7    1   0.9797  0.0012  0.6470  11.00000  0.05    0.22
Q8    1   0.7988  0.2584  0.1602  11.00000  0.05    0.22
Q9    1   0.8172  0.1555  0.8285  11.00000  0.05    0.22
Q10   1   1.0000  0.5000 -0.5464  10.50000  0.05    0.20
Q11   1   0.7953  0.2214  0.3318  11.00000  0.05    0.19
Q12   1   0.9350 -0.0041  0.5725  11.00000  0.05    0.19
Q13   1   0.7523  0.1768  0.3628  11.00000  0.05    0.17
Q14   1   1.0395  0.5369 -0.2569  11.00000  0.05    0.17
Q15   1   0.7975  0.3456  0.0274  11.00000  0.05    0.17
Q16   1   0.6613 -0.0003  0.0066  11.00000  0.05    0.16
Q17   1   0.8354  0.2960  0.1242  11.00000  0.05    0.16
Q18   1   0.8874  0.1715  0.6557  11.00000  0.05    0.16
Q19   1   0.8498  0.3157 -0.0567  11.00000  0.05    0.16
Q20   1   1.0146  0.5186 -0.3861  11.00000  0.05    0.16
Q21   1   0.6746  0.1014  0.1821  11.00000  0.05    0.16
Q22   1   0.9070  0.4458 -0.0403  11.00000  0.05    0.16
Q23   1   0.6186  0.0380 -0.1189  11.00000  0.05    0.16
Q24   1   1.0110  0.3760  0.4562  11.00000  0.05    0.16
Q25   1   0.7352  0.2014  0.8505  11.00000  0.05    0.15
;
_shelx_res_checksum              59344
